# Supplementary material for: P-TEFb, the Super Elongation Complex and Mediator Regulate a Subset of Non-paused Genes during Early Drosophila Embryo Development
Source: PLoS Genet. 2015 Feb 13;11(2):e1004971. doi: 10.1371/journal.pgen.1004971 (PMC4334199; doi:10.1371/journal.pgen.1004971)
Supplement: S3 Table — (XLSX) [file pgen.1004971.s008.xlsx]

## Sheet: Blad1
primers used in Dahlberg et al
ChIP-qPCR primers
sry-a3_f	GTCGTCCGCCAGAACTTAGT	TSS transcription start site
sry-a3_r	AGAACTCGTTCAGCCAGCC	TSS
Srya_3f	GTTTTCGGGCCACAGGACTCACT	3´UTR
sry-a_r	CTCGCCCCACTCAATCTAACCTAA	3´UTR
term_f	AGCCAGGTGGACGAAGATAAGGAT	TSS
term2_r	GGATTCGAAAACTAAAGGTGGAT	TSS
term_2f	GCGAGAGCTCCGTGAAGGTG	3´UTR
term_2r	AACCGCCACTACCCTTACATTGAT	3´UTR
CG7271_f	AGGTCGACGAAGAGAAGGGTATCA	TSS
CG7271_r	CTGCGTGGTCTCTTCGTCGGTAAA	TSS
CG7271_2f	GCGAGAGCTCCGTGAAGGTG	3´UTR
CG7271_2r	CGTAGTCGGTCCCATTGTCTGA	3´UTR
nullo2_f	ACCCCGGGTACCTGATCCTTTCA	TSS
nullo2_r	GCTGCCCATTTTGAGATTTCTTGA	TSS
nullo3_f	CGCCGCGAGCGATTGGT	3´UTR
nullo3_r	TTTTTGGGCTTACGAGCTATCACA	3´UTR
eve1_f	CCGCCGCACAGTCAACAACTAA	TSS
eve1_r	TGGCCAAGAGGTCCACAACCA	TSS
eve3_f	CCG CCG ACG ACA ACT GTG ATT	3'
eve3_r	TTC GGG AAT AAA TAG ATG AGG CTG ACT	3'
ftz2_f	CAGCAGGCGGCAAAGTGTCAT	TSS
ftz2_r	GTGGTGGCCATATCGGATGTGTATT	TSS
ftz3_f	AGG TCC GGC GAT GCT CAG TTA CT	3'
ftz3_r	ATC GCG TCG CAG CTT CGT TC	3'
IG2c_f	ATACACTTGGTAGAGGGCGTGCTAAAA	intergenic region
IG2c_r	CCCGCTGAAAAGGGGAAACAC	intergenic region
In situ hybridization primers
sry-a_f	GTGGCCATTCATTCGGACAAG	for TA-cloning
sry-a_r	CTCGCCCCACTCAATCTAACCTAA	for TA-cloning
term_f	AGCCAGGTGGACGAAGATAAGGAT	in situ probe. Will also target CG7271
termSP6_r	ATTTAGGTGACACTATAGGTGCTGGGCGTTGCTGATGAC	in situ probe. SP6 overhang in red. Will also target CG7271
pgc_f	AAGACCCGAAAATGTGCGACTACC	in situ probe
pgcSP6_r	ATTTAGGTGACACTATAGGCCGAATACCAGGAACAAACTAAG	in situ probe. SP6 overhang in red
slam_f	GTAAAGCCGGCAAATGAGC	for TA-cloning
slam_r	CCAGGGCGGTCAGGAAG	for TA-cloning
bnk_f	GCCCAGCCCACCATCAC	for TA-cloning
bnk_r	GCGGGAGCACGGAGTCTT	for TA-cloning
nullo_f	GCGGGTAGCGAATAAGAC	for TA-cloning
nullo_r	TCCGCTGGCCAAATGAATAAT	for TA-cloning
zelda_f	GGAGCTGGTGGCGCGGAACTGT	in situ probe
zeldaSP6_r	ATTTAGGTGACACTATAGTTGGGCGTGCTGCTGTGGTAATGA	in situ probe. SP6 overhang in red
Cloning primers
cdk9GR2_f	acactaTCTAGACGGCGGATAACTGCAGTCATTT	to amplify cdk9 gene region from gDNA for cloning in pattB. Containing XbaI overhang (bold)
cdk9GR2_r	atacaATCTAGACGGCGGAAGTCCATTACCAC	to amplify cdk9 gene region from gDNA for cloning in pattB. Containing XbaI overhang (bold)
cdk9GR3_f	CTCATGGAAAAACAAAAGTACATCGAGGAC	To make miRNA resistant cdk9
cdk9GR3_r	AGACATGGTACGCGATGAGCTGGAGCCCAC	To make miRNA resistant cdk9
cdk92TY_f	ATGAACCAGAAGCCCCAGGACAACAGTATGATTGACCGGGTTTGGGAAGTGCATACCAATCAGGACCC	recombineering of Cdk9 c-terminal with 2xTY-V5-FLAG tagging casette
cdk9flag_R	AAGGTGAGAAACTATTAGTCGGGTGCGTACACCTCTGGCAGTCTACTTGTCGTCGTCATCCTTGTAGTC	recombineering of Cdk9 c-terminal with 2xTY-V5-FLAG tagging casette
Confirmation primers
valium20_f	ACCTTTTCTTGCCATACCATTTAG	to detect the valium20 vector transgene.
valium20_r	GCTGCGCTTGTTTATTTGCTTAG	to detect the valium20 vector.
RT-qPCR primers
cdk9-QF	CATGCAAGGCAATACGGAGC
cdk9-QR	TGGCAGCTCGATGGATTTGT
cycT-QF	TGGTAGCGGTCAGAGGGTTA
cycT-QR	CTTCTTCGATCTGCGCATCC
bnkFqRT	GACAAGTCGAGGGCCACCATCT
bnkRqRT	CGCAATCTCACGGAACCACTA
slamFqRT	CAATGCCCGAGCCAAGTTTCA
slamRqRT	CTGCATTCGGCGAGGGAGAT
nullo3_f	CGCCGCGAGCGATTGGT
nullo3_r	TTTTTGGGCTTACGAGCTATCACA
sry-a3_f	GTCGTCCGCCAGAACTTAGT
sry-a_r	CTCGCCCCACTCAATCTAACCTAA
termFqRT	GCTTCCGGAGCAAACTGAAAGAGTA
termRqRT	GAAGCTGGAGATTATGGGCTCGTC
term/CG7271-QF4	CAGCAAACTGCACATCCACC
term/CG7271-QR4	ATGGGCACAAACTGACCCTT
tll-QF	TCGGAGGGTTCACCAGACAT
tll-QR	GGGATCTCCGAATGCTCCTC
eve1_f	CCGCCGCACAGTCAACAACTAA
eve1_r	TGGCCAAGAGGTCCACAACCA
ftz-QF2	AAGCGCAAGGCCGAAGATGAT
ftz-QR2	CCTGCTCGACGGTTGTGTAGAAATAGT
rho#C up	TCAGCATGCTCGCAGGGATTC
rho#C low	CTGCAAACGGTAACGATAACGAGATAA
beta-tubulin-QF	AAGCCTTGCGCCTGAACATAGC
beta-tubulin-QR	TCCCGCCCCGTGGTCTG
RpL32-QF	GTCGCCGCTTCAAGGGACAGTA
RpL32-QR	GCGATCTCGCCGCAGTAAAC
GAPDH-QF	GGATGGGGCCGAGATGATGA
GAPDH-QR	TGGAGCCGAGTATGTGGTGGAGT
28S rRNA-QF	CCCAGTGCTCTGAATGTCAA
28S rRNA-QR	ATGACGAGGCATTTGGCTAC
