# Supplementary material for: P-TEFb, the Super Elongation Complex and Mediator Regulate a Subset of Non-paused Genes during Early Drosophila Embryo Development
Source: PLoS Genet. 2015 Feb 13;11(2):e1004971. doi: 10.1371/journal.pgen.1004971 (PMC4334199; doi:10.1371/journal.pgen.1004971)
Supplement: S4 Table — ChIP from wild-type and Cdk9 2–4 h old embryo extracts with antibodies against the Pol II CTD, phospho-Ser5, and phosho-Ser2. Percent input values of individual replicates, and the calculations and statistics used for Fig. 6 are shown. (XLS) [file pgen.1004971.s009.xls]

## Sheet: CTD percent of input
Pol II CTD signal
as percent of input
			Sry-a TSS	Sry-a 3´UTR	term TSS	Term 3´UTR	CG7271 TSS	CG7271 UTR	Nullo TSS	Nullo 3´ UTR	eve TSS	eve 3'	ftz TSS	ftz 3'	IG2c
		Pol II CTD in wt replicate 1	0.287559	0.169802	0.180107	0.0789415	0.132304	0.0822938	0.0398833	0.03545	0.454366	0.0829147	0.340784	0.237511	0.0219738
		Pol II CTD in wt replicate 2	0.165159	0.154634	0.128241	0.0496153	0.0783962	0.0491021	0.0307542	0.0093354	0.193704	0.0515948	0.168629	0.0924809	0.0222805
		Pol II CTD in wt replicate 3	1.11491	0.710511	0.34674	0.269233	0.565237	0.307131	0.164588	0.110485	0.672184	0.318627	0.791098	0.655241	0.0860863
		Pol II CTD in wt replicate 4	1.5932	1.04748	0.483614	0.52193	0.656073	0.536603	0.270168	0.209777	1.05477	0.460965	0.804926	0.66946	0.110869
		AVERAGE Pol II CTD in wt	0.790207	0.520608	0.284676	0.22993	0.358003	0.243783	0.126348	0.0912619	0.593756	0.228525	0.526359	0.413673	0.0603024
		standard dev	0.68156	0.436143	0.162106	0.217654	0.294908	0.226374	0.113667	0.0898931	0.364305	0.195494	0.321504	0.293246	0.0452273
		standard error	0.34078	0.218072	0.0810529	0.108827	0.147454	0.113187	0.0568336	0.0449465	0.182153	0.0977468	0.160752	0.146623	0.0226137
			Sry-a TSS	Sry-a 3´UTR	Term TSS	Term 3´UTR	CG7271 TSS	CG7271 3´UTR	Nullo TSS	Nullo 3´ UTR	eve TSS	eve 3'	ftz TSS	ftz 3'	IG2c
		Pol II CTD in Cdk9 replicate 1	0.277763	0.208328	0.204041	0.0706546	0.165732	0.0916277	0.065695	0.0811609	0.475306	0.155772	0.504151	0.344706	0.0529924
		Pol II CTD in Cdk9 replicate 2	0.423939	0.374212	0.186459	0.210505	0.271106	0.235195	0.211969	0.145786	0.565237	0.254285	0.614263	0.449384	0.0851959
		Pol II CTD in Cdk9 replicate 3	1.04386	0.883883	0.379436	0.390103	0.511189	0.402463	0.847878	0.42101	1.50205	0.489182	1.19493	0.775678	0.178863
		AVERAGE Pol II CTD in Cdk9	0.581854	0.488808	0.256645	0.223754	0.316009	0.243095	0.375181	0.215986	0.847529	0.299746	0.771115	0.523256	0.105684
		standard dev	0.40673	0.352055	0.106703	0.160136	0.177052	0.155568	0.41585	0.180473	0.568608	0.171291	0.371142	0.224782	0.0653887
		standard error	0.234825	0.203259	0.0616048	0.0924545	0.102221	0.0898173	0.240091	0.104196	0.328286	0.0988949	0.214279	0.129778	0.0377522
		T-Test	0.6618	0.922039	0.807088	0.968798	0.837433	0.996601	0.293019	0.276387	0.499895	0.637753	0.392053	0.615303	0.322925

## Sheet: CTD to IG2c
CTD signal to intergenic
Igc2 locus
		Sry-a TSS	Sry-a 3´UTR	Term TSS	Term 3´UTR	CG7271 TSS	CG7271 UTR	Nullo TSS	Nullo 3´ UTR	Eve TSS	eve 3'	Ftz TSS	ftz 3'
	Pol II CTD in wt to Ig2c replicate 1	13.0864	7.72749	8.19645	3.59253	6.02099	3.74509	1.81504	1.61328	20.6776	3.77335	15.5086	10.8088
	Pol II CTD in wt to Ig2c replicate 2	7.4127	6.94031	5.75573	2.22684	3.5186	2.20381	1.38032	0.418994	8.69388	2.31569	7.56846	4.15075
	Pol II CTD in wt to Ig2c replicate 3	12.9511	8.25347	4.02782	3.12748	6.56593	3.56771	1.91189	1.28343	7.80825	3.70124	9.18959	7.61144
	Pol II CTD in wt to Ig2c replicate 4	14.3701	9.44794	4.36203	4.70763	5.91755	4.83998	2.43682	1.89212	9.51366	4.15774	7.26015	6.0383
	AVERAGE Pol II CTD in wt to Ig2c	11.9551	8.0923	5.58551	3.41362	5.50577	3.58915	1.88602	1.30195	11.6734	3.48701	9.88171	7.15234
	standard dev	3.09503	1.0526	1.89467	1.03228	1.35497	1.08144	0.433906	0.639056	6.04312	0.806176	3.84556	2.81848
	standard error	1.54751	0.5263	0.947334	0.516138	0.677484	0.540718	0.216953	0.319528	3.02156	0.403088	1.92278	1.40924
		Sry-a TSS	Sry-a 3´UTR	Term TSS	Term 3´UTR	CG7271 TSS	CG7271 UTR	Nullo TSS	Nullo 3´ UTR	Eve TSS	eve 3'	Ftz TSS	ftz 3'
	Pol II CTD in Cdk9 to Ig2c replicate 1	5.24157	3.93128	3.85038	1.3333	3.12748	1.72907	1.23971	1.53156	8.96933	2.93952	9.51366	6.50483
	Pol II CTD in Cdk9 to Ig2c replicate 2	4.97605	4.39237	2.18859	2.47084	3.18215	2.76063	2.48802	1.71119	6.63456	7.90632	7.21	8.72957
	Pol II CTD in Cdk9 to Ig2c replicate 3	5.83608	4.94167	2.12138	2.18102	2.85799	2.25012	4.74037	2.35381	8.39773	2.9847	6.6807	5.27472
	AVERAGE Pol II CTD in Cdk9 to Ig2c	5.35123	4.42178	2.72011	1.99505	3.05587	2.24661	2.8227	1.86552	8.00054	4.61018	7.80145	6.83637
	standard dev	0.440379	0.505837	0.979414	0.591131	0.173538	0.515789	1.77417	0.432307	1.21701	2.85463	1.50624	1.75113
	standard error	0.254253	0.292045	0.565465	0.34129	0.100192	0.297791	1.02432	0.249593	0.702641	1.64812	0.86963	1.01101
	T-Test	0.0158328	0.00274341	0.0651423	0.0892762	0.0287625	0.107924	0.343044	0.248775	0.357238	0.4762	0.423634	0.872428
		Sry-a 5'	Sry-a 3'		term 5'	term 3'		CG7271 5'	CG7271 3'		nullo 5'	nullo 3´		eve 5'	eve 3'		ftz 5'	ftz 3'
	AVERAGE Pol II CTD in wt to Ig2c	11.9551	8.0923		5.58551	3.41362		5.50577	3.58915		1.88602	1.30195		11.6734	3.48701		9.88171	7.15234
	standard dev	3.09503	1.0526		1.89467	1.03228		1.35497	1.08144		0.433906	0.639056		6.04312	0.806176		3.84556	2.81848
	standard error	1.54751	0.5263		0.947334	0.516138		0.677484	0.540718		0.216953	0.319528		3.02156	0.403088		1.92278	1.40924
	AVERAGE Pol II CTD in Cdk9 to Ig2c	5.35123	4.42178		2.72011	1.99505		3.05587	2.24661		2.8227	1.86552		8.00054	4.61018		7.80145	6.83637
	standard dev	0.440379	0.505837		0.979414	0.591131		0.173538	0.515789		1.77417	0.432307		1.21701	2.85463		1.50624	1.75113
	standard error	0.254253	0.292045		0.565465	0.34129		0.100192	0.297791		1.02432	0.249593		0.702641	1.64812		0.86963	1.01101

## Sheet: CTD TSS to 3´to IG2c 
Ratio between TSS and 3´
		Sry-a TSS	Sry-a 3´UTR	Term TSS	Term 3´UTR	CG7271 TSS	CG7271 UTR	Nullo TSS	Nullo 3´ UTR	Eve TSS	eve 3'	Ftz TSS	ftz 3'
	Pol II CTD in wt to Ig2c replicate 1	13.0864	7.72749	8.19645	3.59253	6.02099	3.74509	1.81504	1.61328	20.6776	3.77335	15.5086	10.8088
	Pol II CTD in wt to Ig2c replicate 2	7.4127	6.94031	5.75573	2.22684	3.5186	2.20381	1.38032	0.418994	8.69388	2.31569	7.56846	4.15075
	Pol II CTD in wt to Ig2c replicate 3	12.9511	8.25347	4.02782	3.12748	6.56593	3.56771	1.91189	1.28343	7.80825	3.70124	9.18959	7.61144
	Pol II CTD in wt to Ig2c replicate 4	14.3701	9.44794	4.36203	4.70763	5.91755	4.83998	2.43682	1.89212	9.51366	4.15774	7.26015	6.0383
		Sry-a TSS	Sry-a 3´UTR	Term TSS	Term 3´UTR	CG7271 TSS	CG7271 UTR	Nullo TSS	Nullo 3´ UTR	Eve TSS	eve 3'	Ftz TSS	ftz 3'
	Pol II CTD in Cdk9 to Ig2c replicate 1	5.24157	3.93128	3.85038	1.3333	3.12748	1.72907	1.23971	1.53156	8.96933	2.93952	9.51366	6.50483
	Pol II CTD in Cdk9 to Ig2c replicate 2	4.97605	4.39237	2.18859	2.47084	3.18215	2.76063	2.48802	1.71119	6.63456	7.90632	7.21	8.72957
	Pol II CTD in Cdk9 to Ig2c replicate 3	5.83608	4.94167	2.12138	2.18102	2.85799	2.25012	4.74037	2.35381	8.39773	2.9847	6.6807	5.27472
	TSS/3´	Sry-a	term	CG7271	nullo	eve	ftz
	Pol II CTD in wt to Ig2c replicate 1	1.69349	2.28153	1.6077	1.12506	5.47992	1.43481
	Pol II CTD in wt to Ig2c replicate 2	1.06807	2.58471	1.5966	3.29436	3.75434	1.8234
	Pol II CTD in wt to Ig2c replicate 3	1.56917	1.28788	1.84038	1.48968	2.10963	1.20734
	Pol II CTD in wt to Ig2c replicate 4	1.52098	0.926588	1.22264	1.28788	2.28818	1.20235
	Average wt	1.46293	1.77018	1.56683	1.79925	3.40802	1.41697
	standard dev	0.273089	0.789343	0.255506	1.00784	1.56552	0.291838
	standard error	0.136544	0.394672	0.127753	0.503921	0.782761	0.145919
	Pol II CTD in Cdk9 to Ig2c replicate1	1.3333	2.88786	1.80876	0.809442	3.05129	1.46255
	Pol II CTD in Cdk9 to Ig2c replicate2	1.13288	0.885768	1.15269	1.45397	0.839146	0.825929
	Pol II CTD in Cdk9 to Ig2c replicate3	1.18099	0.972655	1.27015	2.01391	2.81359	1.26655
	Average Cdk9	1.21573	1.58209	1.41053	1.42578	2.23467	1.18501
	standard dev	0.104624	1.13166	0.34984	0.602729	1.21439	0.326051
	standard error	0.060405	0.653364	0.20198	0.347986	0.70113	0.188246
	ttest	0.204039	0.80406	0.521281	0.597838	0.333424	0.366493

## Sheet: Ser5 percent of input 
	Pol II Ser5-p signal
	as percent of input
			Sry-a TSS	Sry-a 3´UTR	term TSS	term 3´UTR	CG7271 TSS	CG7271 UTR	nullo TSS	nullo 3´ UTR	eve TSS	eve 3'	ftz TSS	ftz 3'	IG2c
		Pol II Ser5 in wt replicate 1	6.35075	4.9827	1.76165	1.74948	1.7374	1.90782	0.7966	0.830429	5.52865	2.37783	5.78344	5.94564	0.17579
		Pol II Ser5 in wt replicate 2	5.43367	5.54785	1.35842	1.21161	1.54963	1.67822	0.571145	0.579118	2.11686	1.77924	2.16134	2.5725	0.249468
		Pol II Ser5 in wt replicate 3	10.4972	9.39523	3.00409	3.95021	3.51111	3.89582	2.00267	1.74948	4.9827	4.15834	4.00535	4.50104	0.329175
		Pol II Ser5 in wt replicate 4	4.76319	4.00535	1.48137	1.23707	1.53893	1.35372	0.695889	0.532897	4.45964		3.25335		0.113199
		AVERAGE Pol II Ser5 in wt	6.7612	5.98278	1.90138	2.03709	2.08427	2.2089	1.01658	0.922981	4.27197	2.7718	3.80087	4.33973	0.216908
		standard dev	2.57425	2.36251	0.754257	1.29925	0.955585	1.14736	0.663835	0.566297	1.50157	1.23752	1.52318	1.69235	0.0932924
		standard error	1.28712	1.18125	0.377129	0.649627	0.477793	0.573681	0.331917	0.283149	0.750783	0.71448	0.761589	0.977078	0.0466462
			Sry-a TSS	Sry-a 3´UTR	term TSS	term 3´UTR	CG7271 TSS	CG7271 UTR	nullo TSS	nullo 3´ UTR	eve TSS	eve 3'	ftz TSS	ftz 3'	IG2c
		Pol II Ser5 in Cdk9 replicate 1	8.40896	7.84584	1.98884	4.93116	2.73573	2.64255	1.38216	2.44008	7.02222		7.55236		1.10338
		Pol II Ser5 in Cdk9 replicate 2	6.32878	6.19854	2.13899	2.89172	2.79322	3.12083	2.62429	2.26095	5.12278	3.31967	5.54785	6.21506	1.16226
		Pol II Ser5 in Cdk9 replicate 3	6.62044	5.32185	1.80491	2.05185	1.91445	2.46558	2.67016	2.27667	4.21908	3.3243	4.94828	5.09908	0.911888
		Pol II Ser5 in Cdk9 replicate 4	3.93654	3.96392	0.950612	1.34437	1.4161	1.5283	1.96146	1.48137	4.66516	1.79738	5.35887	4.34662	0.173972
		Pol II Ser5 in Cdk9 replicate 5	4.68136	4.5219	1.94117	2.43164	2.17638	2.13159	1.89465	2.2688	4.35275	3.33841	5.84389	4.01978	0.640348
		AVERAGE Pol II Ser5 in Cdk9	5.99522	5.57041	1.7649	2.73015	2.20718	2.37777	2.10654	2.14557	5.0764	2.94494	5.85025	4.92013	0.798369
		standard dev	1.75305	1.52595	0.470593	1.35464	0.577765	0.59417	0.542312	0.378678	1.14195	0.765081	1.00544	0.974406	0.404096
		standard error	0.783987	0.682426	0.210455	0.605812	0.258385	0.265721	0.242529	0.16935	0.510694	0.38254	0.449649	0.487203	0.180717
		T-test type 2	0.610782	0.759319	0.747945	0.463095	0.817099	0.781946	0.0297782	0.00596669	0.389816	0.826533	0.0449801	0.586921	0.0271997
			Sry-a TSS	Sry-a 3´UTR		term TSS	term 3´UTR		CG7271 TSS	CG7271 UTR		nullo TSS	nullo 3´ UTR		eve TSS	eve 3'		ftz TSS	ftz 3'		IG2c
		Pol II Ser5 in wt replicate 1	6.35075	4.9827	1.27456	1.76165	1.74948	1.00696	1.7374	1.90782	0.91067	0.7966	0.830429	0.959264	5.52865	2.37783	2.32509	5.78344	5.94564	0.972719	0.17579
		Pol II Ser5 in wt replicate 2	5.43367	5.54785	0.97942	1.35842	1.21161	1.12117	1.54963	1.67822	0.923382	0.571145	0.579118	0.986233	2.11686	1.77924	1.18976	2.16134	2.5725	0.840173	0.249468
		Pol II Ser5 in wt replicate 3	10.4972	9.39523	1.11729	3.00409	3.95021	0.760489	3.51111	3.89582	0.90125	2.00267	1.74948	1.14472	4.9827	4.15834	1.19824	4.00535	4.50104	0.889872	0.329175
		Pol II Ser5 in wt replicate 4	4.76319	4.00535	1.18921	1.48137	1.23707	1.19748	1.53893	1.35372	1.13682	0.695889	0.532897	1.30586	4.45964			3.25335			0.113199
		Pol II Ser5 in Cdk9 replicate 1	8.40896	7.84584	1.07177	1.98884	4.93116	0.403321	2.73573	2.64255	1.03526	1.38216	2.44008	0.566442	7.02222			7.55236			1.10338
		Pol II Ser5 in Cdk9 replicate 2	6.32878	6.19854	1.02101	2.13899	2.89172	0.739694	2.79322	3.12083	0.895025	2.62429	2.26095	1.1607	5.12278	3.31967	1.54316	5.54785	6.21506	0.892646	1.16226
		Pol II Ser5 in Cdk9 replicate 3	6.62044	5.32185	1.24401	1.80491	2.05185	0.879649	1.91445	2.46558	0.776469	2.67016	2.27667	1.17283	4.21908	3.3243	1.26916	4.94828	5.09908	0.970426	0.911888
		Pol II Ser5 in Cdk9 replicate 4	3.93654	3.96392	0.993092	0.950612	1.34437	0.707107	1.4161	1.5283	0.926588	1.96146	1.48137	1.32409	4.66516	1.79738	2.59553	5.35887	4.34662	1.23288	0.173972
		Pol II Ser5 in Cdk9 replicate 5	4.68136	4.5219	1.03526	1.94117	2.43164	0.798298	2.17638	2.13159	1.02101	1.89465	2.2688	0.835088	4.35275	3.33841	1.30384	5.84389	4.01978	1.45378	0.640348
		TSS/3'	Sry-a	term	CG7271	nullo	eve	ftz
			1.27456	1.00696	0.91067	0.959264	2.32509	0.972719
			0.97942	1.12117	0.923382	0.986233	1.18976	0.840173
			1.11729	0.760489	0.90125	1.14472	1.19824	0.889872
			1.18921	1.19748	1.13682	1.30586
		Averge	1.14012	1.02152	0.96803	1.09902	1.57103	0.900921
		standard dev	0.124939	0.190823	0.11289	0.160337	0.653045	0.0669604
		standard error	0.0624697	0.0954114	0.0564448	0.0801687	0.377036	0.0386596
			1.07177	0.403321	1.03526	0.566442
			1.02101	0.739694	0.895025	1.1607	1.54316	0.892646
			1.24401	0.879649	0.776469	1.17283	1.26916	0.970426
			0.993092	0.707107	0.926588	1.32409	2.59553	1.23288
			1.03526	0.798298	1.02101	0.835088	1.30384	1.45378
		Averge	1.07303	0.705614	0.930872	1.01183	1.67792	1.13743
		standard dev	0.0996975	0.181262	0.105079	0.306268	0.623749	0.256255
		standard error	0.0445861	0.0810628	0.046993	0.136967	0.311875	0.128127

## Sheet: Ser5 per CTD percent input 
Pol II Ser5-p
per CTD signal (average CTD)
				Sry-a TSS	Sry-a 3´UTR	term TSS	term 3´UTR	CG7271 TSS	CG7271 UTR	nullo TSS	nullo 3´ UTR	eve TSS	eve 3'	ftz TSS	ftz 3'	IG2c
			AVERAGE Pol II CTD in wt (percent input)	0.790207	0.520608	0.284676	0.22993	0.358003	0.243783	0.126348	0.0912619	0.593756	0.228525	0.526359	0.413673	0.0603024
			AVERAGE Pol II CTD in Cdk9 (percent input)	0.581854	0.488808	0.256645	0.223754	0.316009	0.243095	0.375181	0.215986	0.847529	0.299746	0.771115	0.523256	0.105684
				Sry-a TSS	Sry-a 3´UTR	term TSS	term 3´UTR	CG7271 TSS	CG7271 UTR	nullo TSS	nullo 3´ UTR	eve TSS	eve 3'	ftz TSS	ftz 3'	IG2c
			Pol II Ser5 in wt percent input replicate 1	6.35075	4.9827	1.76165	1.74948	1.7374	1.90782	0.7966	0.830429	5.52865	2.37783	5.78344	5.94564	0.17579
			Pol II Ser5 in wt percent input replicate 2	5.43367	5.54785	1.35842	1.21161	1.54963	1.67822	0.571145	0.579118	2.11686	1.77924	2.16134	2.5725	0.249468
			Pol II Ser5 in wt percent input replicate 3	10.4972	9.39523	3.00409	3.95021	3.51111	3.89582	2.00267	1.74948	4.9827	4.15834	4.00535	4.50104	0.329175
			Pol II Ser5 in wt percent input replicate 4	4.76319	4.00535	1.48137	1.23707	1.53893	1.35372	0.695889	0.532897	4.45964		3.25335		0.113199
				Sry-a TSS	Sry-a 3´UTR	term TSS	term 3´UTR	CG7271 TSS	CG7271 UTR	nullo TSS	nullo 3´ UTR	eve TSS	eve 3'	ftz TSS	ftz 3'	IG2c
			Pol II Ser5 in Cdk9 percent input replicate 1	8.40896	7.84584	1.98884	4.93116	2.73573	2.64255	1.38216	2.44008	7.02222		7.55236		1.10338
			Pol II Ser5 in Cdk9 percent input replicate 2	6.32878	6.19854	2.13899	2.89172	2.79322	3.12083	2.62429	2.26095	5.12278	3.31967	5.54785	6.21506	1.16226
			Pol II Ser5 in Cdk9 percent input replicate 3	6.62044	5.32185	1.80491	2.05185	1.91445	2.46558	2.67016	2.27667	4.21908	3.3243	4.94828	5.09908	0.911888
			Pol II Ser5 in Cdk9 percent input replicate 4	3.93654	3.96392	0.950612	1.34437	1.4161	1.5283	1.96146	1.48137	4.66516	1.79738	5.35887	4.34662	0.173972
			Pol II Ser5 in Cdk9 percent input replicate 5	4.68136	4.5219	1.94117	2.43164	2.17638	2.13159	1.89465	2.2688	4.35275	3.33841	5.84389	4.01978	0.640348
				Sry-a TSS	Sry-a 3´UTR	term TSS	term 3´UTR	CG7271 TSS	CG7271 UTR	nullo TSS	nullo 3´ UTR	eve TSS	eve 3'	ftz TSS	ftz 3'	IG2c
			Pol II Ser5 in wt per CTD 1	8.03682	9.57093	6.18827	7.60876	4.85303	7.82592	6.3048	9.0994	9.31132	10.4051	10.9876	14.3728	2.91515
			Pol II Ser5 in wt per CTD 2	6.87626	10.6565	4.77181	5.26948	4.32856	6.88406	4.5204	6.34566	3.56521	7.78573	4.10621	6.21867	4.13695
			Pol II Ser5 in wt per CTD 3	13.2841	18.0467	10.5527	17.18	9.80751	15.9807	15.8504	19.1699	8.39183	18.1964	7.60954	10.8807	5.45874
			Pol II Ser5 in wt per CTD 4	6.02777	7.6936	5.2037	5.38021	4.29866	5.55297	5.5077	5.8392	7.5109		6.18086		1.87718
			Average wt	8.55623	11.4919	6.67911	8.85962	5.82194	9.06092	8.04583	10.1135	7.19481	12.1291	7.22106	10.4907	3.59701
			standard dev	3.25769	4.53798	2.64953	5.65065	2.66921	4.70649	5.25401	6.20519	2.52893	5.41523	2.8938	4.09103	1.54708
			standard error	1.62884	2.26899	1.32477	2.82532	1.33461	2.35325	2.627	3.10259	1.26446	3.12648	1.4469	2.36195	0.773538
				Sry-a TSS	Sry-a 3´UTR	term TSS	term 3´UTR	CG7271 TSS	CG7271 UTR	nullo TSS	nullo 3´ UTR	eve TSS	eve 3'	ftz TSS	ftz 3'	IG2c
			Pol II Ser5 in Cdk9 per CTD 1	14.452	16.051	7.74938	22.0383	8.65714	10.8704	3.68399	11.2974	8.28552		9.79408		10.4404
			Pol II Ser5 in Cdk9 per CTD 2	10.8769	12.6809	8.33442	12.9236	8.83904	12.8379	6.99474	10.468	6.04437	11.0749	7.19458	11.8777	10.9975
			Pol II Ser5 in Cdk9 per CTD 3	11.3782	10.8874	7.03271	9.17012	6.05821	10.1425	7.11701	10.5408	4.97809	11.0904	6.41705	9.74491	8.62845
			Pol II Ser5 in Cdk9 per CTD 4	6.76551	8.10936	3.70399	6.00823	4.48122	6.28684	5.22804	6.85862	5.50443	5.99635	6.9495	8.30687	1.64616
			Pol II Ser5 in Cdk9 per CTD 5	8.04559	9.25087	7.56365	10.8674	6.88707	8.76853	5.04995	10.5044	5.13581	11.1375	7.57849	7.68224	6.05909
			Average Cdk9	10.3036	11.3959	6.87683	12.2015	6.98454	9.78122	5.61475	9.93386	5.98965	9.82479	7.58674	9.40292	7.55431
			standard dev	3.01287	3.12178	1.83363	6.05412	1.82832	2.44419	1.44547	1.75325	1.34738	2.55243	1.30388	1.8622	3.82363
			standard error	1.3474	1.3961	0.820025	2.70748	0.817649	1.09307	0.646433	0.784079	0.602568	1.27621	0.583115	0.931099	1.70998
			T-test	0.431362	0.970961	0.89813	0.425216	0.462104	0.77371	0.348731	0.951769	0.386105	0.479938	0.805856	0.650966	0.0954624
				Sry-a TSS	Sry-a 3´UTR		term TSS	term 3´UTR		CG7271 TSS	CG7271 UTR		nullo TSS	nullo 3´ UTR		eve TSS	eve 3'		ftz TSS	ftz 3'
			Average wt	8.55623	11.4919		6.67911	8.85962		5.82194	9.06092		8.04583	10.1135		7.19481	12.1291		7.22106	10.4907
			standard dev	3.25769	4.53798		2.64953	5.65065		2.66921	4.70649		5.25401	6.20519		2.52893	5.41523		2.8938	4.09103
			standard error	1.62884	2.26899		1.32477	2.82532		1.33461	2.35325		2.627	3.10259		1.26446	3.12648		1.4469	2.36195
			Average Cdk9	10.3036	11.3959		6.87683	12.2015		6.98454	9.78122		5.61475	9.93386		5.98965	9.82479		7.58674	9.40292
			standard dev	3.01287	3.12178		1.83363	6.05412		1.82832	2.44419		1.44547	1.75325		1.34738	2.55243		1.30388	1.8622
			standard error	1.3474	1.3961		0.820025	2.70748		0.817649	1.09307		0.646433	0.784079		0.602568	1.27621		0.583115	0.931099

## Sheet: Ser2 percent of input 
Pol II percent input
			Sry-a TSS	Sry-a 3´UTR	term TSS	term 3´UTR	CG7271 TSS	CG7271 3´UTR	nullo TSS	nullo 3´ UTR	eve TSS	eve 3'	ftz TSS	ftz 3'	IG2c
		Pol II Ser2 in wt replicate 1	1.47113	1.21161	0.316862	0.415214	0.340784	0.401071	0.171577	0.182621	0.960547	0.367188	1.17848	1.14699	0.0552427
		Pol II Ser2 in wt replicate 2	3.4748	5.39614	0.967228	1.39661	1.02238	1.18668	0.824692	0.587202	2.11686	1.07819	1.54427	1.70717	0.454366
		Pol II Ser2 in wt replicate 3	4.96546	6.09205	1.79244	1.88156	2.29251	2.13899	1.00134	1.05477	2.26095	2.08821	2.73573	3.4624	0.695889
		Pol II Ser2 in wt replicate 4	3.93654	3.96392	1.06949	1.08819	0.99098	1.02949	0.75363	0.839108	1.62668	0.166192	1.37262	0.388595	0.573128
		AVERAGE Pol II Ser2 in wt	3.46198	4.16593	1.03651	1.19539	1.16166	1.18906	0.687809	0.665925	1.74126	0.924944	1.70778	1.67629	0.444656
		standard dev	1.46621	2.15964	0.604212	0.614134	0.81674	0.718507	0.359567	0.374599	0.587025	0.868612	0.701407	1.3076	0.277705
		standard error	0.733104	1.07982	0.302106	0.307067	0.40837	0.359254	0.179783	0.187299	0.293513	0.434306	0.350704	0.653799	0.138852
			Sry-a TSS	Sry-a 3´UTR	term TSS	term 3´UTR	CG7271 TSS	CG7271 3´UTR	nullo TSS	nullo 3´ UTR	eve TSS	eve 3'	ftz TSS	ftz 3'	IG2c
		Pol II Ser2 in Cdk9 replicate 1	1.05843	1.19493	0.200535	0.468762	0.306069	0.454366	0.278728	0.29462	0.573128	0.584188	0.911888	1.54162	0.0800435
		Pol II Ser2 in Cdk9 replicate 2	3.08855	3.07786	0.791098	1.57127	0.960547	0.994421	0.669858	0.720429	1.71348	1.28967	2.10954	2.87338	0.36272
		Pol II Ser2 in Cdk9 replicate 3	1.5932	1.40632	0.306069	0.575117	0.555527	0.712977	0.549781	0.49721	0.977337	0.647658	0.717936	1.56979	0.151977
		Pol II Ser2 in Cdk9 replicate 4	1.2896	1.49167	0.265527	0.435857	0.315766	0.455944	0.438889	0.328036	0.473661	0.445702	0.782915	1.14144	0.126914
		Pol II Ser2 in Cdk9 replicate 5	2.00963	2.36514	0.635925	1.07321	0.642571	1.07321	0.653803	0.679209	0.877778	1.80062	1.49167	1.28699	0.384733
		AVERAGE Pol II Ser2 in Cdk9	1.80788	1.90719	0.439831	0.824842	0.556096	0.738183	0.518212	0.503901	0.923077	0.953568	1.20279	1.68264	0.221278
		standard dev	0.799559	0.792311	0.258543	0.489719	0.269875	0.291009	0.162806	0.195185	0.488408	0.574112	0.591956	0.689187	0.141755
		standard error	0.357574	0.354332	0.115624	0.219009	0.120692	0.130143	0.072809	0.0872894	0.218423	0.256751	0.264731	0.308214	0.0633946
		T-test	0.0662406	0.064399	0.0836179	0.345799	0.158705	0.236604	0.372896	0.426603	0.0559147	0.9541	0.278743	0.992722	0.158587
			Sry-a TSS	Sry-a 3´UTR	term TSS	term 3´UTR	CG7271 TSS	CG7271 3´UTR	nullo TSS	nullo 3´ UTR	eve TSS	eve 3'	ftz TSS	ftz 3'	IG2c
		Pol II Ser2 in wt replicate 1	1.47113	1.21161	0.316862	0.415214	0.340784	0.401071	0.171577	0.182621	0.960547	0.367188	1.17848	1.14699	0.0552427
		Pol II Ser2 in wt replicate 2	3.4748	5.39614	0.967228	1.39661	1.02238	1.18668	0.824692	0.587202	2.11686	1.07819	1.54427	1.70717	0.454366
		Pol II Ser2 in wt replicate 3	4.96546	6.09205	1.79244	1.88156	2.29251	2.13899	1.00134	1.05477	2.26095	2.08821	2.73573	3.4624	0.695889
		Pol II Ser2 in wt replicate 4	3.93654	3.96392	1.06949	1.08819	0.99098	1.02949	0.75363	0.839108	1.62668	0.166192	1.37262	0.388595	0.573128
		AVERAGE Pol II Ser2 in wt	3.46198	4.16593	1.03651	1.19539	1.16166	1.18906	0.687809	0.665925	1.74126	0.924944	1.70778	1.67629	0.444656
		standard dev	1.46621	2.15964	0.604212	0.614134	0.81674	0.718507	0.359567	0.374599	0.587025	0.868612	0.701407	1.3076	0.277705
		standard error	0.733104	1.07982	0.302106	0.307067	0.40837	0.359254	0.179783	0.187299	0.293513	0.434306	0.350704	0.653799	0.138852
			Sry-a TSS	Sry-a 3´UTR	term TSS	term 3´UTR	CG7271 TSS	CG7271 3´UTR	nullo TSS	nullo 3´ UTR	eve TSS	eve 3'	ftz TSS	ftz 3'	IG2c
		Pol II Ser2 in Cdk9 replicate 1	1.05843	1.19493	0.200535	0.468762	0.306069	0.454366	0.278728	0.29462	0.573128	0.584188	0.911888	1.54162	0.0800435
		Pol II Ser2 in Cdk9 replicate 2	3.08855	3.07786	0.791098	1.57127	0.960547	0.994421	0.669858	0.720429	1.71348	1.28967	2.10954	2.87338	0.36272
		Pol II Ser2 in Cdk9 replicate 3	1.5932	1.40632	0.306069	0.575117	0.555527	0.712977	0.549781	0.49721	0.977337	0.647658	0.717936	1.56979	0.151977
		Pol II Ser2 in Cdk9 replicate 4	1.2896	1.49167	0.265527	0.435857	0.315766	0.455944	0.438889	0.328036	0.473661	0.445702	0.782915	1.14144	0.126914
		Pol II Ser2 in Cdk9 replicate 5	2.00963	2.36514	0.635925	1.07321	0.642571	1.07321	0.653803	0.679209	0.877778	1.80062	1.49167	1.28699	0.384733
		AVERAGE Pol II Ser2 in Cdk9	1.80788	1.90719	0.439831	0.824842	0.556096	0.738183	0.518212	0.503901	0.923077	0.953568	1.20279	1.68264	0.221278
		standard dev	0.799559	0.792311	0.258543	0.489719	0.269875	0.291009	0.162806	0.195185	0.488408	0.574112	0.591956	0.689187	0.141755
		standard error	0.357574	0.354332	0.115624	0.219009	0.120692	0.130143	0.072809	0.0872894	0.218423	0.256751	0.264731	0.308214	0.0633946
		T-test	0.0662406	0.064399	0.0836179	0.345799	0.158705	0.236604	0.372896	0.426603	0.0559147	0.9541	0.278743	0.992722	0.158587

## Sheet: Ser2 per CTD percent input 
Pol II Ser2-p per CTD siganl
(average CTD)
			Sry-a TSS	Sry-a 3´UTR	term TSS	term 3´UTR	CG7271 TSS	CG7271 UTR	nullo TSS	nullo 3´ UTR	eve TSS	eve 3'	ftz TSS	ftz 3'	IG2c
		AVERAGE Pol II CTD in wt	0.790207	0.520608	0.284676	0.22993	0.358003	0.243783	0.126348	0.0912619	0.593756	0.228525	0.526359	0.413673	0.0603024
		AVERAGE Pol II CTD in Cdk9	0.581854	0.488808	0.256645	0.223754	0.316009	0.243095	0.375181	0.215986	0.847529	0.299746	0.771115	0.523256	0.105684
			Sry-a TSS	Sry-a 3´UTR	term TSS	term 3´UTR	CG7271 TSS	CG7271 UTR	nullo TSS	nullo 3´ UTR	eve TSS	eve 3'	ftz TSS	ftz 3'	IG2c
		Pol II Ser2 in wt percent input replicate 1	1.47113	1.21161	0.316862	0.415214	0.340784	0.401071	0.171577	0.182621	0.960547	0.367188	1.17848	1.14699	0.0552427
		Pol II Ser2 in wt percent input replicate 2	3.4748	5.39614	0.967228	1.39661	1.02238	1.18668	0.824692	0.587202	2.11686	1.07819	1.54427	1.70717	0.454366
		Pol II Ser2 in wt percent input replicate 3	4.96546	6.09205	1.79244	1.88156	2.29251	2.13899	1.00134	1.05477	2.26095	2.08821	2.73573	3.4624	0.695889
		Pol II Ser2 in wt percent input replicate 4	3.93654	3.96392	1.06949	1.08819	0.99098	1.02949	0.75363	0.839108	1.62668	0.166192	1.37262	0.388595	0.573128
			Sry-a TSS	Sry-a 3´UTR	term TSS	term 3´UTR	CG7271 TSS	CG7271 UTR	nullo TSS	nullo 3´ UTR	eve TSS	eve 3'	ftz TSS	ftz 3'	IG2c
		Pol II Ser2 in Cdk9 percent input replicate 1	1.05843	1.19493	0.200535	0.468762	0.306069	0.454366	0.278728	0.29462	0.573128	0.584188	0.911888	1.54162	0.0800435
		Pol II Ser2 in Cdk9 percent input replicate 2	3.08855	3.07786	0.791098	1.57127	0.960547	0.994421	0.669858	0.720429	1.71348	1.28967	2.10954	2.87338	0.36272
		Pol II Ser2 in Cdk9 percent input replicate 3	1.5932	1.40632	0.306069	0.575117	0.555527	0.712977	0.549781	0.49721	0.977337	0.647658	0.717936	1.56979	0.151977
		Pol II Ser2 in Cdk9 percent input replicate 4	1.2896	1.49167	0.265527	0.435857	0.315766	0.455944	0.438889	0.328036	0.473661	0.445702	0.782915	1.14144	0.126914
		Pol II Ser2 in Cdk9 percent input replicate 5	2.00963	2.36514	0.635925	1.07321	0.642571	1.07321	0.653803	0.679209	0.877778	1.80062	1.49167	1.28699	0.384733
			Sry-a TSS	Sry-a 3´UTR	term TSS	term 3´UTR	CG7271 TSS	CG7271 UTR	nullo TSS	nullo 3´ UTR	eve TSS	eve 3'	ftz TSS	ftz 3'	IG2c
		Pol II Ser2 in wt per CTD replicate 1	1.86171	2.3273	1.11306	1.80583	0.951903	1.6452	1.35797	2.00107	1.61775	1.60677	2.23893	2.7727	0.916094
		Pol II Ser2 in wt per CTD replicate 2	4.39732	10.3651	3.39765	6.07406	2.85578	4.86777	6.52714	6.43425	3.56521	4.71803	2.93388	4.12685	7.5348
		Pol II Ser2 in wt per CTD replicate 3	6.28375	11.7018	6.29644	8.18318	6.40361	8.77416	7.92522	11.5576	3.80787	9.13775	5.19747	8.36988	11.54
		Pol II Ser2 in wt per CTD replicate 4	4.98165	7.61403	3.75689	4.73269	2.76808	4.22298	5.9647	9.1945	2.73964	0.727236	2.60776	0.939377	9.50422
		Average wt	4.38111	8.00206	3.64101	5.19894	3.24485	4.87752	5.44376	7.29686	2.93262	4.04745	3.24451	4.0522	7.37377
		standard dev	1.85547	4.14831	2.12246	2.67096	2.28138	2.94733	2.84584	4.10465	0.988664	3.80095	1.33256	3.16094	4.6052
		standard error	0.927737	2.07416	1.06123	1.33548	1.14069	1.47366	1.42292	2.05233	0.494332	1.90047	0.666282	1.58047	2.3026
			Sry-a TSS	Sry-a 3´UTR	term TSS	term 3´UTR	CG7271 TSS	CG7271 UTR	nullo TSS	nullo 3´ UTR	eve TSS	eve 3'	ftz TSS	ftz 3'	IG2c
		Pol II Ser2 in Cdk9 per CTD replicate 1	1.81907	2.44458	0.781372	2.09499	0.968545	1.86909	0.742916	1.36407	0.676233	1.94894	1.18256	2.94621	0.757387
		Pol II Ser2 in Cdk9 per CTD replicate 2	5.30811	6.29667	3.08246	7.02228	3.03962	4.09066	1.78543	3.33554	2.02173	4.30254	2.7357	5.49134	3.43212
		Pol II Ser2 in Cdk9 per CTD replicate 3	2.73815	2.87705	1.19258	2.57031	1.75795	2.93291	1.46538	2.30205	1.15316	2.16069	0.931037	3.00004	1.43804
		Pol II Ser2 in Cdk9 per CTD replicate 4	2.21637	3.05165	1.03461	1.94793	0.999231	1.87558	1.16981	1.51879	0.558873	1.48693	1.0153	2.18142	1.20089
		Pol II Ser2 in Cdk9 per CTD replicate 5	3.45383	4.8386	2.47784	4.79636	2.03339	4.41476	1.74264	3.14469	1.03569	6.00716	1.93443	2.45958	3.64041
		Average Cdk9	3.10711	3.90171	1.71377	3.68637	1.75975	3.0366	1.38123	2.33303	1.08914	3.18125	1.55981	3.21572	2.09377
		standard dev	1.37416	1.62091	1.0074	2.18865	0.854012	1.1971	0.43394	0.903694	0.576273	1.91533	0.767662	1.31711	1.34131
		standard error	0.614542	0.724891	0.450521	0.978792	0.381926	0.535359	0.194064	0.404144	0.257717	0.85656	0.343309	0.58903	0.599852
		T-test	0.27348	0.079341	0.112686	0.380102	0.215812	0.238782	0.0150368	0.0320533	0.00969631	0.667329	0.0476787	0.603976	0.0425475
			Sry-a TSS	Sry-a 3´UTR		term TSS	term 3´UTR		CG7271 TSS	CG7271 UTR		nullo TSS	nullo 3´ UTR		eve TSS	eve 3'		ftz TSS	ftz 3'
		Average wt	4.38111	8.00206		3.64101	5.19894		3.24485	4.87752		5.44376	7.29686		2.93262	4.04745		3.24451	4.0522
		standard dev	1.85547	4.14831		2.12246	2.67096		2.28138	2.94733		2.84584	4.10465		0.988664	3.80095		1.33256	3.16094
		standard error	0.927737	2.07416		1.06123	1.33548		1.14069	1.47366		1.42292	2.05233		0.494332	1.90047		0.666282	1.58047
		Average Cdk9	3.10711	3.90171		1.71377	3.68637		1.75975	3.0366		1.38123	2.33303		1.08914	3.18125		1.55981	3.21572
		standard dev	1.37416	1.62091		1.0074	2.18865		0.854012	1.1971		0.43394	0.903694		0.576273	1.91533		0.767662	1.31711
		standard error	0.614542	0.724891		0.450521	0.978792		0.381926	0.535359		0.194064	0.404144		0.257717	0.85656		0.343309	0.58903
